# Supplementary material for: Endosymbiotic bacteria of the boar louse Haematopinus apri (Insecta: Phthiraptera: Anoplura)
Source: Front Microbiol. 2022 Aug 8;13:962252. doi: 10.3389/fmicb.2022.962252 (PMC9393614; doi:10.3389/fmicb.2022.962252)
Supplement: SUPPLEMENTARY TABLE S1 — Samples of H. apri and H. suis used in this study with sequence accession numbers. [file Table_1.xlsx]

## Sheet: Sheet1
SUPPLEMENTARY TABLE S1 | Samples of H. apri and H. suis used in this study with sequence accession numbers.
Sample no.	Louse species	Collection locality	Amplicon sequencing of bacterial 16S rRNA gene	Haematopinicola 16S rRNA gene	Neisserria 16S rRNA gene	Mitochondrial COI gene (haplotype)
#01	H. apri	Toyama	DRA013950	–	–	–
#02	H. apri	Toyama	DRA013950	–	–	–
#03	H. apri	Toyama	DRA013950	–	–	–
#04	H. apri	Toyama	–	LC706254	–	LC706241 (1)
#05	H. apri	Toyama	–	LC706254	–	LC706241 (1)
#06	H. apri	Toyama	–	LC706254	–	LC706241 (1)
#07	H. apri	Toyama	–	–	–	LC706241 (1)
#08	H. apri	Toyama	–	–	–	LC706241 (1)
#09	H. apri	Toyama	–	–	–	LC706243 (3)
#10	H. apri	Toyama	–	–	–	LC706241 (1)
#11	H. apri	Toyama	–	–	–	LC706241 (1)
#12	H. apri	Toyama	–	–	–	LC706241 (1)
#13	H. apri	Toyama	–	–	–	LC706249 (9)
#14	H. apri	Toyama	–	–	–	LC706250 (10)
#15	H. apri	Toyama	–	–	–	LC706242 (2)
#16	H. apri	Toyama	–	–	–	LC706243 (3)
#17	H. apri	Toyama	–	–	–	LC706241 (1)
#18	H. apri	Toyama	–	–	–	LC706241 (1)
#19	H. apri	Wakayama	DRA013950	–	–	–
#20	H. apri	Wakayama	DRA013950	–	–	–
#21	H. apri	Wakayama	–	LC706254	–	LC706242 (2)
#22	H. apri	Wakayama	–	LC706254	–	LC706247 (7)
#23	H. apri	Wakayama	–	LC706254	–	LC706245 (5)
#24	H. apri	Wakayama	–	–	–	LC706242 (2)
#25	H. apri	Wakayama	–	–	–	LC706245 (5)
#26	H. apri	Wakayama	–	–	–	LC706245 (5)
#27	H. apri	Wakayama	–	–	–	LC706242 (2)
#28	H. apri	Wakayama	–	–	–	LC706242 (2)
#29	H. apri	Wakayama	–	–	–	LC706252 (12)
#30	H. apri	Wakayama	–	–	–	LC706242 (2)
#31	H. apri	Wakayama	–	–	–	LC706242 (2)
#32	H. apri	Wakayama	–	–	–	LC706247 (7)
#33	H. apri	Wakayama	–	–	–	LC706251 (11)
#34	H. apri	Oita	DRA013950	–	–	–
#35	H. apri	Oita	DRA013950	–	–	–
#36	H. apri	Oita	–	LC706254	–	LC706246 (6)
#37	H. apri	Oita	–	LC706254	–	LC706246 (6)
#38	H. apri	Oita	–	–	LC706256	LC706246 (6)
#39	H. apri	Oita	–	–	–	LC706243 (3)
#40	H. apri	Oita	–	–	–	LC706243 (3)
#41	H. apri	Oita	–	–	–	LC706243 (3)
#42	H. apri	Hyogo	DRA013950	–	–	–
#43	H. apri	Hyogo	DRA013950	–	–	–
#45	H. apri	Hyogo	–	LC706254	–	LC706248 (8)
#46	H. apri	Hyogo	–	LC706254	–	LC706241 (1)
#47	H. apri	Hyogo	–	–	–	LC706241 (1)
#48	H. apri	Hyogo	–	–	–	LC706241 (1)
#49	H. apri	Hyogo	–	–	–	LC706241 (1)
#50	H. apri	Hyogo	–	–	–	LC706241 (1)
#51	H. apri	Osaka	DRA013950	–	–	–
#52	H. apri	Osaka	DRA013950	–	–	–
#53	H. apri	Osaka	–	–	–	LC706244 (4)
#54	H. apri	Osaka	–	–	–	LC706244 (4)
#55	H. apri	Osaka	–	–	–	LC706244 (4)
#56	H. apri	Osaka	–	–	–	LC706244 (4)
#57	H. apri	Ehime	DRA013950	–	–	–
#58	H. apri	Ehime	DRA013950	–	–	–
Others	H. apri	Ehime	A number of fresh insects were used for histology and FISH analysis.
#59	H. suis	Saitama	DRA013950	–	–	–
#60	H. suis	Saitama	DRA013950	–	–	–
#61	H. suis	Saitama	DRA013950	–	–	–
#62	H. suis	Saitama	–	LC706255	–	LC706253 (13)
#63	H. suis	Saitama	–	LC706255	–	LC706253 (13)
